# Supplementary material for: Complete Mitochondrial Genomes of Spotted Forest Musk Deer (Moschus berezovskii) from Huanglong Mountain, Shaanxi, China, and Phylogenetic Analysis of Moschidae
Source: Biology (Basel). 2025 Dec 16;14(12):1794. doi: 10.3390/biology14121794 (PMC12730355; doi:10.3390/biology14121794)
Supplement: Supplementary file 1 [file biology-14-01794-s001.zip]

Archive with 6 entries (6 files):
- .DS_Store
- Figure S1-S3.pdf
- Supplementary_Data1.tre
- Supplementary_Data2.tre
- Table S1.xlsx
- Table S2.xlsx
