# Supplementary material for: Complete Mitochondrial Genomes of Spotted Forest Musk Deer (Moschus berezovskii) from Huanglong Mountain, Shaanxi, China, and Phylogenetic Analysis of Moschidae
Source: Biology (Basel). 2025 Dec 16;14(12):1794. doi: 10.3390/biology14121794 (PMC12730355; doi:10.3390/biology14121794)
Supplement: Supplementary file 1 [file biology-14-01794-s001.zip › Supplementary_Data1.tre]

#NEXUS
[ID: 4470383206]
begin taxa;
	dimensions ntax=27;
	taxlabels
		Antilocapra_americana
		Bos_taurus
		Capreolus_pygargus_tianschanicus
		Cervus_elaphus_xanthopygus
		Giraffa_camelopardalis
		HL3
		HL4
		Moschus_anhuiensis
		Moschus_anhuiensis2
		Moschus_berezovskii
		Moschus_berezovskii2
		Moschus_berezovskii3
		Moschus_berezovskii4
		Moschus_chrysogaster
		Moschus_chrysogaster2
		Moschus_chrysogaster3
		Moschus_chrysogaster4
		Moschus_chrysogaster5
		Moschus_cupreus
		Moschus_fuscus
		Moschus_fuscus2
		Moschus_leucogaster
		Moschus_moschiferus
		Moschus_moschiferus2
		Muntiacus_reevesi
		Ovis_aries
		Tragulus_kanchil
		;
end;
begin trees;
	translate
		1	Antilocapra_americana,
		2	Bos_taurus,
		3	Capreolus_pygargus_tianschanicus,
		4	Cervus_elaphus_xanthopygus,
		5	Giraffa_camelopardalis,
		6	HL3,
		7	HL4,
		8	Moschus_anhuiensis,
		9	Moschus_anhuiensis2,
		10	Moschus_berezovskii,
		11	Moschus_berezovskii2,
		12	Moschus_berezovskii3,
		13	Moschus_berezovskii4,
		14	Moschus_chrysogaster,
		15	Moschus_chrysogaster2,
		16	Moschus_chrysogaster3,
		17	Moschus_chrysogaster4,
		18	Moschus_chrysogaster5,
		19	Moschus_cupreus,
		20	Moschus_fuscus,
		21	Moschus_fuscus2,
		22	Moschus_leucogaster,
		23	Moschus_moschiferus,
		24	Moschus_moschiferus2,
		25	Muntiacus_reevesi,
		26	Ovis_aries,
		27	Tragulus_kanchil
		;
   tree con_50_majrule = [&U] (27[&prob=1.00000000e+00,prob_stddev=0.00000000e+00,prob_range={1.00000000e+00,1.00000000e+00},prob(percent)="100",prob+-sd="100+-0"]:7.271217e-01[&length_mean=7.26571847e-01,length_median=7.27121700e-01,length_95%HPD={6.41724700e-01,8.05411600e-01}],(3[&prob=1.00000000e+00,prob_stddev=0.00000000e+00,prob_range={1.00000000e+00,1.00000000e+00},prob(percent)="100",prob+-sd="100+-0"]:1.636821e-01[&length_mean=1.64027691e-01,length_median=1.63682100e-01,length_95%HPD={1.46322100e-01,1.84158500e-01}],(4[&prob=1.00000000e+00,prob_stddev=0.00000000e+00,prob_range={1.00000000e+00,1.00000000e+00},prob(percent)="100",prob+-sd="100+-0"]:1.287937e-01[&length_mean=1.28941502e-01,length_median=1.28793700e-01,length_95%HPD={1.12992800e-01,1.44660100e-01}],25[&prob=1.00000000e+00,prob_stddev=0.00000000e+00,prob_range={1.00000000e+00,1.00000000e+00},prob(percent)="100",prob+-sd="100+-0"]:1.011583e-01[&length_mean=1.01381400e-01,length_median=1.01158300e-01,length_95%HPD={8.75917400e-02,1.15445900e-01}])[&prob=9.81604905e-01,prob_stddev=3.77023077e-04,prob_range={9.81338310e-01,9.81871501e-01},prob(percent)="98",prob+-sd="98+-0"]:1.458634e-02[&length_mean=1.47989336e-02,length_median=1.45863400e-02,length_95%HPD={6.99903100e-03,2.27776700e-02}])[&prob=1.00000000e+00,prob_stddev=0.00000000e+00,prob_range={1.00000000e+00,1.00000000e+00},prob(percent)="100",prob+-sd="100+-0"]:6.357834e-02[&length_mean=6.42445096e-02,length_median=6.35783400e-02,length_95%HPD={4.24356900e-02,8.59941400e-02}],((1[&prob=1.00000000e+00,prob_stddev=0.00000000e+00,prob_range={1.00000000e+00,1.00000000e+00},prob(percent)="100",prob+-sd="100+-0"]:1.974341e-01[&length_mean=1.95150675e-01,length_median=1.97434100e-01,length_95%HPD={1.54320900e-01,2.26014200e-01}],5[&prob=1.00000000e+00,prob_stddev=0.00000000e+00,prob_range={1.00000000e+00,1.00000000e+00},prob(percent)="100",prob+-sd="100+-0"]:2.013341e-01[&length_mean=2.02119001e-01,length_median=2.01334100e-01,length_95%HPD={1.78131900e-01,2.30045500e-01}])[&prob=6.56091709e-01,prob_stddev=1.44776862e-01,prob_range={5.53719008e-01,7.58464409e-01},prob(percent)="66",prob+-sd="66+-14"]:1.682112e-02[&length_mean=1.70059859e-02,length_median=1.68211200e-02,length_95%HPD={7.78195300e-03,2.71356700e-02}],((2[&prob=1.00000000e+00,prob_stddev=0.00000000e+00,prob_range={1.00000000e+00,1.00000000e+00},prob(percent)="100",prob+-sd="100+-0"]:1.795620e-01[&length_mean=1.75739481e-01,length_median=1.79562000e-01,length_95%HPD={1.34627000e-01,2.06121400e-01}],26[&prob=1.00000000e+00,prob_stddev=0.00000000e+00,prob_range={1.00000000e+00,1.00000000e+00},prob(percent)="100",prob+-sd="100+-0"]:1.783282e-01[&length_mean=1.78724519e-01,length_median=1.78328200e-01,length_95%HPD={1.56372100e-01,2.00863800e-01}])[&prob=7.56731538e-01,prob_stddev=1.83044704e-01,prob_range={6.27299387e-01,8.86163690e-01},prob(percent)="76",prob+-sd="76+-18"]:2.684187e-02[&length_mean=2.70048842e-02,length_median=2.68418700e-02,length_95%HPD={1.69297600e-02,3.75009000e-02}],(((((((6[&prob=1.00000000e+00,prob_stddev=0.00000000e+00,prob_range={1.00000000e+00,1.00000000e+00},prob(percent)="100",prob+-sd="100+-0"]:1.459771e-03[&length_mean=1.48621503e-03,length_median=1.45977100e-03,length_95%HPD={8.12640600e-04,2.19092000e-03}],7[&prob=1.00000000e+00,prob_stddev=0.00000000e+00,prob_range={1.00000000e+00,1.00000000e+00},prob(percent)="100",prob+-sd="100+-0"]:5.817128e-04[&length_mean=6.11206637e-04,length_median=5.81712800e-04,length_95%HPD={2.13521700e-04,1.10933600e-03}])[&prob=1.00000000e+00,prob_stddev=0.00000000e+00,prob_range={1.00000000e+00,1.00000000e+00},prob(percent)="100",prob+-sd="100+-0"]:5.265659e-04[&length_mean=5.59571013e-04,length_median=5.26565900e-04,length_95%HPD={1.36817300e-04,1.04820900e-03}],13[&prob=1.00000000e+00,prob_stddev=0.00000000e+00,prob_range={1.00000000e+00,1.00000000e+00},prob(percent)="100",prob+-sd="100+-0"]:5.242615e-04[&length_mean=5.55415871e-04,length_median=5.24261500e-04,length_95%HPD={1.64972500e-04,1.01793600e-03}])[&prob=1.00000000e+00,prob_stddev=0.00000000e+00,prob_range={1.00000000e+00,1.00000000e+00},prob(percent)="100",prob+-sd="100+-0"]:4.738205e-03[&length_mean=4.78080696e-03,length_median=4.73820500e-03,length_95%HPD={3.44111000e-03,6.14380200e-03}],12[&prob=1.00000000e+00,prob_stddev=0.00000000e+00,prob_range={1.00000000e+00,1.00000000e+00},prob(percent)="100",prob+-sd="100+-0"]:2.909206e-03[&length_mean=2.94508310e-03,length_median=2.90920600e-03,length_95%HPD={1.84932600e-03,3.99266200e-03}])[&prob=1.00000000e+00,prob_stddev=0.00000000e+00,prob_range={1.00000000e+00,1.00000000e+00},prob(percent)="100",prob+-sd="100+-0"]:3.774617e-03[&length_mean=3.81330935e-03,length_median=3.77461700e-03,length_95%HPD={2.47827300e-03,5.29938100e-03}],((8[&prob=1.00000000e+00,prob_stddev=0.00000000e+00,prob_range={1.00000000e+00,1.00000000e+00},prob(percent)="100",prob+-sd="100+-0"]:4.937061e-04[&length_mean=5.22672431e-04,length_median=4.93706100e-04,length_95%HPD={1.60758700e-04,9.46449400e-04}],9[&prob=1.00000000e+00,prob_stddev=0.00000000e+00,prob_range={1.00000000e+00,1.00000000e+00},prob(percent)="100",prob+-sd="100+-0"]:5.766514e-04[&length_mean=6.03948854e-04,length_median=5.76651400e-04,length_95%HPD={2.10074900e-04,1.06072300e-03}])[&prob=1.00000000e+00,prob_stddev=0.00000000e+00,prob_range={1.00000000e+00,1.00000000e+00},prob(percent)="100",prob+-sd="100+-0"]:6.423468e-03[&length_mean=6.45724631e-03,length_median=6.42346800e-03,length_95%HPD={4.90519500e-03,8.02884200e-03}],((11[&prob=1.00000000e+00,prob_stddev=0.00000000e+00,prob_range={1.00000000e+00,1.00000000e+00},prob(percent)="100",prob+-sd="100+-0"]:6.628975e-04[&length_mean=6.91530920e-04,length_median=6.62897500e-04,length_95%HPD={2.45559300e-04,1.16958900e-03}],16[&prob=1.00000000e+00,prob_stddev=0.00000000e+00,prob_range={1.00000000e+00,1.00000000e+00},prob(percent)="100",prob+-sd="100+-0"]:7.460156e-04[&length_mean=7.81358711e-04,length_median=7.46015600e-04,length_95%HPD={3.39320600e-04,1.32458500e-03}])[&prob=9.78672354e-01,prob_stddev=3.77023077e-04,prob_range={9.78405758e-01,9.78938950e-01},prob(percent)="98",prob+-sd="98+-0"]:2.444385e-04[&length_mean=2.75544803e-04,length_median=2.44438500e-04,length_95%HPD={1.32980200e-05,5.94640300e-04}],15[&prob=1.00000000e+00,prob_stddev=0.00000000e+00,prob_range={1.00000000e+00,1.00000000e+00},prob(percent)="100",prob+-sd="100+-0"]:8.235690e-04[&length_mean=8.53446459e-04,length_median=8.23569000e-04,length_95%HPD={3.75575900e-04,1.43341800e-03}])[&prob=1.00000000e+00,prob_stddev=0.00000000e+00,prob_range={1.00000000e+00,1.00000000e+00},prob(percent)="100",prob+-sd="100+-0"]:3.911948e-03[&length_mean=3.93490822e-03,length_median=3.91194800e-03,length_95%HPD={2.76617600e-03,5.26653600e-03}])[&prob=1.00000000e+00,prob_stddev=0.00000000e+00,prob_range={1.00000000e+00,1.00000000e+00},prob(percent)="100",prob+-sd="100+-0"]:2.632167e-03[&length_mean=2.67274757e-03,length_median=2.63216700e-03,length_95%HPD={1.48348000e-03,3.95363700e-03}])[&prob=1.00000000e+00,prob_stddev=0.00000000e+00,prob_range={1.00000000e+00,1.00000000e+00},prob(percent)="100",prob+-sd="100+-0"]:3.017796e-02[&length_mean=3.02314146e-02,length_median=3.01779600e-02,length_95%HPD={2.55807900e-02,3.47391000e-02}],(23[&prob=1.00000000e+00,prob_stddev=0.00000000e+00,prob_range={1.00000000e+00,1.00000000e+00},prob(percent)="100",prob+-sd="100+-0"]:2.859974e-03[&length_mean=2.89456297e-03,length_median=2.85997400e-03,length_95%HPD={1.65296800e-03,4.13123800e-03}],24[&prob=1.00000000e+00,prob_stddev=0.00000000e+00,prob_range={1.00000000e+00,1.00000000e+00},prob(percent)="100",prob+-sd="100+-0"]:4.337870e-03[&length_mean=4.38041498e-03,length_median=4.33787000e-03,length_95%HPD={3.04280600e-03,5.91226000e-03}])[&prob=1.00000000e+00,prob_stddev=0.00000000e+00,prob_range={1.00000000e+00,1.00000000e+00},prob(percent)="100",prob+-sd="100+-0"]:3.658303e-02[&length_mean=3.66380708e-02,length_median=3.65830300e-02,length_95%HPD={3.17817100e-02,4.15655200e-02}])[&prob=9.83604372e-01,prob_stddev=2.82767308e-03,prob_range={9.81604905e-01,9.85603839e-01},prob(percent)="98",prob+-sd="98+-0"]:4.996081e-03[&length_mean=5.02208157e-03,length_median=4.99608100e-03,length_95%HPD={1.96319300e-03,8.09510700e-03}],(10[&prob=1.00000000e+00,prob_stddev=0.00000000e+00,prob_range={1.00000000e+00,1.00000000e+00},prob(percent)="100",prob+-sd="100+-0"]:2.507564e-02[&length_mean=2.50996987e-02,length_median=2.50756400e-02,length_95%HPD={2.12980400e-02,2.87358200e-02}],((((14[&prob=1.00000000e+00,prob_stddev=0.00000000e+00,prob_range={1.00000000e+00,1.00000000e+00},prob(percent)="100",prob+-sd="100+-0"]:5.897822e-05[&length_mean=8.66267374e-05,length_median=5.89782200e-05,length_95%HPD={1.40590400e-08,2.60129000e-04}],18[&prob=1.00000000e+00,prob_stddev=0.00000000e+00,prob_range={1.00000000e+00,1.00000000e+00},prob(percent)="100",prob+-sd="100+-0"]:1.428514e-04[&length_mean=1.72267943e-04,length_median=1.42851400e-04,length_95%HPD={4.41097000e-06,4.15157600e-04}])[&prob=1.00000000e+00,prob_stddev=0.00000000e+00,prob_range={1.00000000e+00,1.00000000e+00},prob(percent)="100",prob+-sd="100+-0"]:5.762088e-04[&length_mean=6.07317290e-04,length_median=5.76208800e-04,length_95%HPD={2.04204700e-04,1.07943500e-03}],17[&prob=1.00000000e+00,prob_stddev=0.00000000e+00,prob_range={1.00000000e+00,1.00000000e+00},prob(percent)="100",prob+-sd="100+-0"]:6.696366e-04[&length_mean=6.97792467e-04,length_median=6.69636600e-04,length_95%HPD={2.74599000e-04,1.20072700e-03}])[&prob=1.00000000e+00,prob_stddev=0.00000000e+00,prob_range={1.00000000e+00,1.00000000e+00},prob(percent)="100",prob+-sd="100+-0"]:2.989380e-03[&length_mean=3.02148128e-03,length_median=2.98938000e-03,length_95%HPD={2.03691500e-03,4.06523300e-03}],(20[&prob=1.00000000e+00,prob_stddev=0.00000000e+00,prob_range={1.00000000e+00,1.00000000e+00},prob(percent)="100",prob+-sd="100+-0"]:3.606204e-03[&length_mean=3.64686530e-03,length_median=3.60620400e-03,length_95%HPD={2.52200900e-03,4.77127600e-03}],22[&prob=1.00000000e+00,prob_stddev=0.00000000e+00,prob_range={1.00000000e+00,1.00000000e+00},prob(percent)="100",prob+-sd="100+-0"]:2.899225e-03[&length_mean=2.92940562e-03,length_median=2.89922500e-03,length_95%HPD={1.99054500e-03,4.00378700e-03}])[&prob=5.34257531e-01,prob_stddev=2.26213846e-03,prob_range={5.32657958e-01,5.35857105e-01},prob(percent)="53",prob+-sd="53+-0"]:1.334152e-04[&length_mean=1.67057782e-04,length_median=1.33415200e-04,length_95%HPD={1.87099700e-07,4.37039000e-04}])[&prob=1.00000000e+00,prob_stddev=0.00000000e+00,prob_range={1.00000000e+00,1.00000000e+00},prob(percent)="100",prob+-sd="100+-0"]:3.989366e-03[&length_mean=4.04136756e-03,length_median=3.98936600e-03,length_95%HPD={2.65212400e-03,5.42812800e-03}],21[&prob=1.00000000e+00,prob_stddev=0.00000000e+00,prob_range={1.00000000e+00,1.00000000e+00},prob(percent)="100",prob+-sd="100+-0"]:9.333344e-03[&length_mean=9.35922946e-03,length_median=9.33334400e-03,length_95%HPD={7.33288400e-03,1.13547500e-02}])[&prob=1.00000000e+00,prob_stddev=0.00000000e+00,prob_range={1.00000000e+00,1.00000000e+00},prob(percent)="100",prob+-sd="100+-0"]:1.288477e-02[&length_mean=1.29364836e-02,length_median=1.28847700e-02,length_95%HPD={1.00253500e-02,1.58000100e-02}])[&prob=1.00000000e+00,prob_stddev=0.00000000e+00,prob_range={1.00000000e+00,1.00000000e+00},prob(percent)="100",prob+-sd="100+-0"]:2.118670e-02[&length_mean=2.12726799e-02,length_median=2.11867000e-02,length_95%HPD={1.69901600e-02,2.55253300e-02}])[&prob=1.00000000e+00,prob_stddev=0.00000000e+00,prob_range={1.00000000e+00,1.00000000e+00},prob(percent)="100",prob+-sd="100+-0"]:1.909693e-02[&length_mean=1.92994453e-02,length_median=1.90969300e-02,length_95%HPD={1.28034200e-02,2.61904100e-02}],19[&prob=1.00000000e+00,prob_stddev=0.00000000e+00,prob_range={1.00000000e+00,1.00000000e+00},prob(percent)="100",prob+-sd="100+-0"]:5.468428e-02[&length_mean=5.47871386e-02,length_median=5.46842800e-02,length_95%HPD={4.66027800e-02,6.32008100e-02}])[&prob=1.00000000e+00,prob_stddev=0.00000000e+00,prob_range={1.00000000e+00,1.00000000e+00},prob(percent)="100",prob+-sd="100+-0"]:1.116066e-01[&length_mean=1.11951521e-01,length_median=1.11606600e-01,length_95%HPD={9.76313900e-02,1.28202700e-01}])[&prob=7.56731538e-01,prob_stddev=1.83044704e-01,prob_range={6.27299387e-01,8.86163690e-01},prob(percent)="76",prob+-sd="76+-18"]:1.423421e-02[&length_mean=1.44789703e-02,length_median=1.42342100e-02,length_95%HPD={7.40325500e-03,2.19025800e-02}])[&prob=5.54785391e-01,prob_stddev=2.18673385e-01,prob_range={4.00159957e-01,7.09410824e-01},prob(percent)="55",prob+-sd="55+-22"]:2.246361e-02[&length_mean=2.27833516e-02,length_median=2.24636100e-02,length_95%HPD={1.04885800e-02,3.47519200e-02}]);
end;
