# Supplementary material for: Complete Mitochondrial Genomes of Spotted Forest Musk Deer (Moschus berezovskii) from Huanglong Mountain, Shaanxi, China, and Phylogenetic Analysis of Moschidae
Source: Biology (Basel). 2025 Dec 16;14(12):1794. doi: 10.3390/biology14121794 (PMC12730355; doi:10.3390/biology14121794)
Supplement: Supplementary file 1 [file biology-14-01794-s001.zip › Supplementary_Data2.tre]

#NEXUS
BEGIN TREES;

	UTREE 1 = ((((Antilocapra_americana: 23.005611, Giraffa_camelopardalis: 23.005611) [&95%HPD={20.6876, 25.3382}]: 2.321212, ((Bos_taurus: 19.180459, Ovis_aries: 19.180459) [&95%HPD={17.3804, 20.284}]: 4.362362, (((((((HL3: 0.111275, HL4: 0.111275) [&95%HPD={0.0534258, 0.178752}]: 0.051018, Moschus_berezovskii4: 0.162293) [&95%HPD={0.0880221, 0.248837}]: 0.536638, Moschus_berezovskii3: 0.698931) [&95%HPD={0.436872, 1.01619}]: 0.604977, ((Moschus_anhuiensis: 0.076545, Moschus_anhuiensis2: 0.076545) [&95%HPD={0.0237579, 0.132993}]: 0.800579, ((Moschus_berezovskii2: 0.099885, Moschus_chrysogaster3: 0.099885) [&95%HPD={0.0424382, 0.161348}]: 0.039006, Moschus_chrysogaster2: 0.138891) [&95%HPD={0.0703345, 0.217359}]: 0.738233) [&95%HPD={0.555193, 1.25507}]: 0.426784) [&95%HPD={0.916249, 1.78298}]: 4.359541, (Moschus_moschiferus: 0.557559, Moschus_moschiferus2: 0.557559) [&95%HPD={0.303637, 0.874318}]: 5.105890) [&95%HPD={4.03854, 7.55515}]: 0.933431, (Moschus_berezovskii: 3.433923, ((((Moschus_chrysogaster: 0.012191, Moschus_chrysogaster5: 0.012191) [&95%HPD={4.2e-06, 0.0306512}]: 0.086794, Moschus_chrysogaster4: 0.098985) [&95%HPD={0.0403153, 0.167229}]: 0.440476, (Moschus_fuscus: 0.508906, Moschus_leucogaster: 0.508906) [&95%HPD={0.311651, 0.735672}]: 0.030555) [&95%HPD={0.344135, 0.774892}]: 0.744280, Moschus_fuscus2: 1.283741) [&95%HPD={0.82082, 1.83243}]: 2.150183) [&95%HPD={2.28945, 4.74842}]: 3.162957) [&95%HPD={4.87061, 8.63182}]: 2.884999, Moschus_cupreus: 9.481880) [&95%HPD={6.93914, 12.2795}]: 14.060942) [&95%HPD={22.6154, 24.7852}]: 1.784003) [&95%HPD={23.9492, 26.8778}]: 2.199638, (Capreolus_pygargus_tianschanicus: 19.624218, (Cervus_elaphus_xanthopygus: 16.834351, Muntiacus_reevesi: 16.834351) [&95%HPD={12.9001, 20.86}]: 2.789867) [&95%HPD={15.8014, 23.3819}]: 7.902244) [&95%HPD={25.7403, 28.8824}]: 4.365677, Tragulus_kanchil: 31.892138) [&95%HPD={28.283, 37.9726}];

END;
