# Supplementary material for: Complete Mitochondrial Genomes of Spotted Forest Musk Deer (Moschus berezovskii) from Huanglong Mountain, Shaanxi, China, and Phylogenetic Analysis of Moschidae
Source: Biology (Basel). 2025 Dec 16;14(12):1794. doi: 10.3390/biology14121794 (PMC12730355; doi:10.3390/biology14121794)
Supplement: Supplementary file 1 [file biology-14-01794-s001.zip › Table S1.xlsx]

## Sheet: Sheet1
Table S1 Taxonomic information and Genbank accession numbers for taxa used in the phylogenetic analysis. Four sequences from Moschus highlighted in red were excluded from Fig. 4.
Order	Family	Genus	Species	Accession
Artiodactyla	Moschidae	Moschus	Moschus moschiferus2	NC_013753
Artiodactyla	Moschidae	Moschus	Moschus moschiferus	KT337321
Artiodactyla	Moschidae	Moschus	Moschus leucogaster	NC_042604
Artiodactyla	Moschidae	Moschus	Moschus cupreus	NC_056097
Artiodactyla	Moschidae	Moschus	Moschus chrysogaster5	MW284875
Artiodactyla	Moschidae	Moschus	Moschus chrysogaster4	KC425457
Artiodactyla	Moschidae	Moschus	Moschus chrysogaster3	MK697349
Artiodactyla	Moschidae	Moschus	Moschus chrysogaster2	NC_020093
Artiodactyla	Moschidae	Moschus	Moschus chrysogaster	KP684123
Artiodactyla	Moschidae	Moschus	Moschus berezovskii4	MH047347
Artiodactyla	Moschidae	Moschus	Moschus berezovskii3	NC_012694
Artiodactyla	Moschidae	Moschus	Moschus berezovskii2	MW879208
Artiodactyla	Moschidae	Moschus	Moschus berezovskii	KY792714
Artiodactyla	Moschidae	Moschus	HL4	PX645223
Artiodactyla	Moschidae	Moschus	HL3	PX634254
Artiodactyla	Moschidae	Moschus	Moschus fuscus2	PQ740952.1
Artiodactyla	Moschidae	Moschus	Moschus fuscus	PQ740953.1
Artiodactyla	Moschidae	Moschus	Moschus anhuiensis2	KP684124
Artiodactyla	Moschidae	Moschus	Moschus anhuiensis	NC_020017
Artiodactyla	Bovidae	Ovis	Ovis aries	NC_001941
Artiodactyla	Bovidae	Bos	Bos taurus	NC_006853
Artiodactyla	Cervidae	Cervus	Cervus elaphus	NC_013836
Artiodactyla	Cervidae	Muntiacus	Muntiacus reevesi	NC_004069
Artiodactyla	Cervidae	Capreolus	Capreolus pygargus	NC_039093
Artiodactyla	Tragulidae	Tragulus	Tragulus kanchil	NC_020753
Artiodactyla	Giraffidae	Giraffa	Giraffa camelopardalis	NC_024820
Artiodactyla	Antilocapridae	Antilocapra	Antilocapra americana	NC_020679
