# Supplementary material for: Complete Mitochondrial Genomes of Spotted Forest Musk Deer (Moschus berezovskii) from Huanglong Mountain, Shaanxi, China, and Phylogenetic Analysis of Moschidae
Source: Biology (Basel). 2025 Dec 16;14(12):1794. doi: 10.3390/biology14121794 (PMC12730355; doi:10.3390/biology14121794)
Supplement: Supplementary file 1 [file biology-14-01794-s001.zip › Table S2.xlsx]

## Sheet: Sheet1
Table S2 Four Nodes used for calibrating the divergence time. See supplementary material for the positions of the nodes.
Node	Range(Ma)	Reference
n1	>23.0<28.4	1
n2	>16.0<20.0	1
n3	>16.6<28.4	1
n4	>28.8<39.3	1
1	Bibi, Faysal. "A multi-calibrated mitochondrial phylogeny of extant Bovidae (Artiodactyla, Ruminantia) and the importance of the fossil record to systematics." BMC evolutionary biology 13.1 (2013): 166.
